# Supplementary material for: Construction of Promoter Elements for Strong, Moderate, and Weak Gene Expression in Drosophila melanogaster
Source: Genes (Basel). 2024 Dec 24;16(1):3. doi: 10.3390/genes16010003 (PMC11764520; doi:10.3390/genes16010003)
Supplement: Supplementary file 1 [file genes-16-00003-s001.zip]

Archive with 1 entries (1 files):
- genes-3341312-supplementary.pdf
